# Supplementary material for: Doped Electrospinned Material-Guides High Efficiency Regional Bone Regeneration
Source: Polymers (Basel). 2023 Mar 30;15(7):1726. doi: 10.3390/polym15071726 (PMC10097153; doi:10.3390/polym15071726)
Supplement: Supplementary file 1 [file polymers-15-01726-s001.zip]

Archive with 1 entries (1 files):
- polymers-2271444-supplementary.pdf
